# Supplementary material for: Resurrection of Ancestral Malate Dehydrogenases Reveals the Evolutionary History of Halobacterial Proteins: Deciphering Gene Trajectories and Changes in Biochemical Properties
Source: Mol Biol Evol. 2021 May 11;38(9):3754–74. doi: 10.1093/molbev/msab146 (PMC8382911; doi:10.1093/molbev/msab146)
Supplement: msab146_Supplementary_Data [file msab146_supplementary_data.zip]

Archive with 2 entries (2 files):
- Answer to reviewers 14 03 2020.pdf
- Blanquart et al Supp. Mats MBE resubmited 14 03 2020.pdf
